# Supplementary material for: Increased matrix stiffness promotes fibrogenesis of hepatic stellate cells through AP-1-induced chromatin priming
Source: Commun Biol. 2025 Jun 12;8:920. doi: 10.1038/s42003-025-08160-2 (PMC12162834; doi:10.1038/s42003-025-08160-2)
Supplement: Supplementary file 3 — Supplementary Data 1 [file 42003_2025_8160_MOESM3_ESM.xlsx]

## Sheet: Fig.1b and FigS.1a
ACTA2													COL1A1													COL3A1												COL8A1
Sample	Assay	Ct Value		Sample	Assay	Ct Value		Sample	Assay	Ct Value			Sample	Assay	Ct Value		Sample	Assay	Ct Value		Sample	Assay	Ct Value			Sample	Assay	Ct Value		Sample	Assay	Ct Value		Sample	Assay	Ct Value		Sample	Assay	Ct Value		Sample	Assay	Ct Value		Sample	Assay	Ct Value
2k_tcp	GAPDH	27.107		tcp_tcp	GAPDH	25		40k_tcp	GAPDH	16.053			40k_tcp	GAPDH	16.053		tcp_tcp	GAPDH	25.454		2k_tcp	GAPDH	25.454			40k_tcp	GAPDH	16.053		tcp_tcp	GAPDH	27.662		2k_tcp	GAPDH	28.908		tcp	GAPDH	29.371		tcp	GAPDH	30.11		tcp	GAPDH	27.698
2k_tcp	GAPDH	27.441		tcp_tcp	GAPDH	25.176		40k_tcp	GAPDH	16.228			40k_tcp	GAPDH	16.228		tcp_tcp	GAPDH	25.443		2k_tcp	GAPDH	25.443			40k_tcp	GAPDH	16.228		tcp_tcp	GAPDH	28.073		2k_tcp	GAPDH	28.519		tcp	GAPDH	28.898		tcp	GAPDH	29.751		tcp	GAPDH	27.903
2k_tcp	GAPDH	27.353		tcp_tcp	GAPDH	24.934		40k_tcp	GAPDH	16.024			40k_tcp	GAPDH	16.024		tcp_tcp	GAPDH	25.482		2k_tcp	GAPDH	25.482			40k_tcp	GAPDH	16.024		tcp_tcp	COL3A1	26.499		2k_tcp	COL3A1	26.994		tcp	COL8A1	25.687		tcp	COL8A1	24.82		tcp	COL8A1	24.868
2k_tcp	ACTA2	26.156		tcp_tcp	ACTA2	25.703		40k_tcp	ACTA2	25.306			40k_tcp	COL1A1	21.415		tcp_tcp	COL1A1	21.358		2k_tcp	COL1A1	21.358			40k_tcp	COL3A1	26.057		tcp_tcp	COL3A1	26.357		2k_tcp	COL3A1	27.111		tcp	COL8A1	25.619		tcp	COL8A1	24.699		tcp	COL8A1	25.054
2k_tcp	ACTA2	26.035		tcp_tcp	ACTA2	25.839		40k_tcp	ACTA2	25.048			40k_tcp	COL1A1	22.19		tcp_tcp	COL1A1	21.54		2k_tcp	COL1A1	21.54			40k_tcp	COL3A1	26.215		tcp_10h	GAPDH	27.233		2k_10h	GAPDH	28.023		2k_10h	GAPDH	28.267		40k_10h	GAPDH	28.814		tcp_10h	GAPDH	27.973
2k_tcp	ACTA2	25.985		tcp_tcp	ACTA2	25.664		40k_tcp	ACTA2	25.35			40k_tcp	COL1A1	21.422		tcp_tcp	COL1A1	21.603		2k_tcp	COL1A1	21.603			40k_tcp	COL3A1	26.024		tcp_10h	GAPDH	27.707		2k_10h	GAPDH	28.478		2k_10h	GAPDH	28.138		40k_10h	GAPDH	28.516		tcp_10h	GAPDH	27.963
2k_10h	GAPDH	27.579		tcp_10h	GAPDH	25.542		40k_10h	GAPDH	17.133			40k_10h	GAPDH	17.133		tcp_10h	GAPDH	25.778		2k_10h	GAPDH	25.557			40k_10h	GAPDH	16.133		tcp_10h	COL3A1	27.839		2k_10h	GAPDH	27.032		2k_10h	COL8A1	27.048		40k_10h	COL8A1	25.874		tcp_10h	COL8A1	25.872
2k_10h	GAPDH	27.48		tcp_10h	GAPDH	25.8		40k_10h	GAPDH	16.313			40k_10h	GAPDH	16.313		tcp_10h	GAPDH	25.801		2k_10h	GAPDH	25.578			40k_10h	GAPDH	16.313		tcp_10h	COL3A1	28.127		2k_10h	COL3A1	28.321		2k_10h	COL8A1	26.954		40k_10h	COL8A1	25.565		tcp_10h	COL8A1	25.729
2k_10h	GAPDH	27.355		tcp_10h	GAPDH	25.056		40k_10h	GAPDH	16.485			40k_10h	GAPDH	16.485		tcp_10h	GAPDH	25.949		2k_10h	GAPDH	25.398			40k_10h	GAPDH	16.485		tcp_1d	GAPDH	27.683		2k_10h	COL3A1	28.543		2k_1d	GAPDH	27.762		40k_1d	GAPDH	29.008		tcp_10h	COL8A1	25.849
2k_10h	ACTA2	27.551		tcp_10h	ACTA2	26.574		40k_10h	ACTA2	26.902			40k_10h	COL1A1	22.109		tcp_10h	COL1A1	20.859		2k_10h	COL1A1	22.885			40k_10h	COL3A1	27.91		tcp_1d	GAPDH	27.41		2k_10h	COL3A1	28.22		2k_1d	GAPDH	27.624		40k_1d	GAPDH	29.081		tcp_1d	GAPDH	28.188
2k_10h	ACTA2	27.711		tcp_10h	ACTA2	26.898		40k_10h	ACTA2	26.5			40k_10h	COL1A1	22.856		tcp_10h	COL1A1	21.221		2k_10h	COL1A1	22.784			40k_10h	COL3A1	27.841		tcp_1d	COL3A1	27.524		2k_1d	GAPDH	27.389		2k_1d	COL8A1	26.196		40k_1d	COL8A1	25.729		tcp_1d	GAPDH	27.468
2k_10h	ACTA2	27.873		tcp_10h	ACTA2	26.857		40k_10h	ACTA2	27.053			40k_10h	COL1A1	22.981		tcp_10h	COL1A1	20.987		2k_10h	COL1A1	22.886			40k_10h	COL3A1	27.415		tcp_1d	COL3A1	27.405		2k_1d	GAPDH	26.888		2k_1d	COL8A1	26.337		40k_1d	COL8A1	25.461		tcp_1d	GAPDH	27.288
2k_1d	GAPDH	26.584		tcp_1d	GAPDH	26.374		40k_1d	GAPDH	16.344			40k_1d	GAPDH	16.344		tcp_1d	GAPDH	25.936		2k_1d	GAPDH	25			40k_1d	GAPDH	16.344		tcp_2d	GAPDH	28.106		2k_1d	GAPDH	27.233		2k_2d	GAPDH	27.806		40k_2d	GAPDH	29.128		tcp_1d	COL8A1	25.183
2k_1d	GAPDH	26.614		tcp_1d	GAPDH	25.669		40k_1d	GAPDH	16.826			40k_1d	GAPDH	16.826		tcp_1d	GAPDH	25.526		2k_1d	GAPDH	25.322			40k_1d	GAPDH	16.826		tcp_2d	GAPDH	27.875		2k_1d	COL3A1	27.246		2k_2d	GAPDH	28.206		40k_2d	GAPDH	29.11		tcp_1d	COL8A1	25.442
2k_1d	GAPDH	26.471		tcp_1d	GAPDH	26.581		40k_1d	GAPDH	16.366			40k_1d	GAPDH	16.366		tcp_1d	GAPDH	25.723		2k_1d	GAPDH	25.777			40k_1d	GAPDH	16.366		tcp_2d	COL3A1	27.079		2k_1d	COL3A1	27.411		2k_2d	COL8A1	26.66		40k_2d	COL8A1	25.434		tcp_1d	COL8A1	25.554
2k_1d	ACTA2	26.079		tcp_1d	ACTA2	27.666		40k_1d	ACTA2	26.246			40k_1d	COL1A1	22.299		tcp_1d	COL1A1	22.499		2k_1d	COL1A1	22.323			40k_1d	COL3A1	27.799		tcp_2d	COL3A1	27.307		2k_1d	COL3A1	27.267		2k_2d	COL8A1	26.561		40k_2d	COL8A1	25.018		tcp_2d	GAPDH	27.971
2k_1d	ACTA2	25.93		tcp_1d	ACTA2	27.448		40k_1d	ACTA2	26.338			40k_1d	COL1A1	22.664		tcp_1d	COL1A1	22.463		2k_1d	COL1A1	22.311			40k_1d	COL3A1	27.662		tcp_4d	GAPDH	27.176		2k_2d	GAPDH	26.727		2k_4d	GAPDH	28.166		40k_4d	GAPDH	28.374		tcp_2d	GAPDH	27.967
2k_1d	ACTA2	26.044		tcp_1d	ACTA2	27.579		40k_1d	ACTA2	26.252			40k_1d	COL1A1	22.521		tcp_1d	COL1A1	22.527		2k_1d	COL1A1	22.823			40k_1d	COL3A1	28.008		tcp_4d	GAPDH	28.134		2k_2d	GAPDH	26.668		2k_4d	GAPDH	28.422		40k_4d	GAPDH	28.67		tcp_2d	COL8A1	25.29
2k_2d	GAPDH	26.688		tcp_2d	GAPDH	26.438		40k_2d	GAPDH	16.588			40k_2d	GAPDH	16.588		tcp_2d	GAPDH	26.026		2k_2d	GAPDH	25.537			40k_2d	GAPDH	16.088		tcp_4d	COL3A1	26.232		2k_2d	GAPDH	26.997		2k_4d	COL8A1	26.78		40k_4d	COL8A1	23.748		tcp_2d	COL8A1	25.425
2k_2d	GAPDH	26.892		tcp_2d	GAPDH	26.268		40k_2d	GAPDH	16.247			40k_2d	GAPDH	16.247		tcp_2d	GAPDH	26.067		2k_2d	GAPDH	25.111			40k_2d	GAPDH	16.247		tcp_4d	COL3A1	26.257		2k_2d	COL3A1	26.627		2k_4d	COL8A1	26.963		40k_4d	COL8A1	23.846		tcp_4d	GAPDH	28.748
2k_2d	GAPDH	26.592		tcp_2d	GAPDH	26.616		40k_2d	GAPDH	17.065			40k_2d	GAPDH	17.065		tcp_2d	GAPDH	26.045		2k_2d	GAPDH	25.439			40k_2d	GAPDH	16.065		tcp_6d	GAPDH	27.175		2k_2d	COL3A1	27.133		2k_6d	GAPDH	27.714		40k_6d	GAPDH	30.127		tcp_4d	GAPDH	28.734
2k_2d	ACTA2	26.343		tcp_2d	ACTA2	27.154		40k_2d	ACTA2	25.961			40k_2d	COL1A1	21.746		tcp_2d	COL1A1	22.456		2k_2d	COL1A1	22.495			40k_2d	COL3A1	26.585		tcp_6d	GAPDH	27.891		2k_2d	COL3A1	26.882		2k_6d	GAPDH	27.767		40k_6d	GAPDH	30.598		tcp_4d	COL8A1	25.937
2k_2d	ACTA2	26.249		tcp_2d	ACTA2	26.89		40k_2d	ACTA2	26.382			40k_2d	COL1A1	22.102		tcp_2d	COL1A1	22.807		2k_2d	COL1A1	22.547			40k_2d	COL3A1	26.819		tcp_6d	COL3A1	26.016		2k_4d	GAPDH	27.713		2k_6d	COL8A1	26.548		40k_6d	COL8A1	25.599		tcp_4d	COL8A1	25.87
2k_2d	ACTA2	26.31		tcp_2d	ACTA2	27.211		40k_2d	ACTA2	25.961			40k_2d	COL1A1	22.527		tcp_2d	COL1A1	22.997		2k_2d	COL1A1	22.239			40k_2d	COL3A1	26.789		tcp_6d	COL3A1	26.169		2k_4d	GAPDH	26.995		2k_6d	COL8A1	26.378		40k_6d	COL8A1	25.678		tcp_6d	GAPDH	28.339
2k_4d	GAPDH	26.922		tcp_4d	GAPDH	26.202		40k_4d	GAPDH	17.748			40k_4d	GAPDH	17.748		tcp_4d	GAPDH	26.417		2k_4d	GAPDH	25.749			40k_4d	GAPDH	17.748						2k_4d	GAPDH	27.494										tcp_6d	GAPDH	28.301
2k_4d	GAPDH	26.947		tcp_4d	GAPDH	25.938		40k_4d	GAPDH	17.266			40k_4d	GAPDH	17.266		tcp_4d	GAPDH	26.147		2k_4d	GAPDH	25.002			40k_4d	GAPDH	17.266						2k_4d	COL3A1	27.144										tcp_6d	COL8A1	25.516
2k_4d	GAPDH	27.059		tcp_4d	GAPDH	26.457		40k_4d	GAPDH	17.788			40k_4d	GAPDH	17.788		tcp_4d	GAPDH	26.28		2k_4d	GAPDH	25.234			40k_4d	GAPDH	17.388						2k_4d	COL3A1	27.632										tcp_6d	COL8A1	25.464
2k_4d	ACTA2	26.457		tcp_4d	ACTA2	26.616		40k_4d	ACTA2	27.092			40k_4d	COL1A1	22.917		tcp_4d	COL1A1	22.079		2k_4d	COL1A1	22.398			40k_4d	COL3A1	27.966						2k_4d	COL3A1	27.584
2k_4d	ACTA2	26.484		tcp_4d	ACTA2	26.799		40k_4d	ACTA2	26.933			40k_4d	COL1A1	23.194		tcp_4d	COL1A1	22.021		2k_4d	COL1A1	22.32			40k_4d	COL3A1	27.822						2k_6d	GAPDH	27.71
2k_4d	ACTA2	26.466		tcp_4d	ACTA2	26.563		40k_4d	ACTA2	27.29			40k_4d	COL1A1	23.018		tcp_4d	COL1A1	22.223		2k_4d	COL1A1	22.204			40k_4d	COL3A1	27.722						2k_6d	GAPDH	27.735
2k_6d	GAPDH	27.333		tcp_6d	GAPDH	26.72		40k_6d	GAPDH	16.805			40k_6d	GAPDH	16.805		tcp_6d	GAPDH	26.687		2k_6d	GAPDH	26.055			40k_6d	GAPDH	16.805						2k_6d	GAPDH	27.709
2k_6d	GAPDH	27.326		tcp_6d	GAPDH	26.755		40k_6d	GAPDH	16.563			40k_6d	GAPDH	16.563		tcp_6d	GAPDH	26.498		2k_6d	GAPDH	25.385			40k_6d	GAPDH	16.563						2k_6d	COL3A1	27.533
2k_6d	GAPDH	26.741		tcp_6d	GAPDH	26.565		40k_6d	GAPDH	17.393			40k_6d	GAPDH	17.393		tcp_6d	GAPDH	26.65		2k_6d	GAPDH	25.788			40k_6d	GAPDH	17.393						2k_6d	COL3A1	27.752
2k_6d	ACTA2	26.797		tcp_6d	ACTA2	27.236		40k_6d	ACTA2	26.238			40k_6d	COL1A1	22.327		tcp_6d	COL1A1	22.776		2k_6d	COL1A1	23.27			40k_6d	COL3A1	27.263						2k_6d	COL3A1	27.738
2k_6d	ACTA2	26.986		tcp_6d	ACTA2	27.049		40k_6d	ACTA2	26.405			40k_6d	COL1A1	23.086		tcp_6d	COL1A1	22.628		2k_6d	COL1A1	23.07			40k_6d	COL3A1	27.344
2k_6d	ACTA2	26.924		tcp_6d	ACTA2	27.176		40k_6d	ACTA2	26.824			40k_6d	COL1A1	22.912		tcp_6d	COL1A1	22.649		2k_6d	COL1A1	23.57			40k_6d	COL3A1	27.166

## Sheet: Fig.4c
JUN
Group	FPKM
soft	1.9
soft	2.1
stiff	1.95
stiff	2.05
ATF3
Group	FPKM
soft	142
soft	127
stiff	164
stiff	150
FOS
Group	FPKM
soft	1
soft	1.05
stiff	0.9
stiff	1.1

## Sheet: Fig.4d
	p-JUN		JUN		p-FOS		FOS		ATF3
	soft	stiff	soft	stiff	soft	stiff	soft	stiff	soft	stiff
	0.568	0.8	0.721	0.785	0.485	0.4841	0.499	0.562	0.4	0.458
	0.658	0.859	0.615	0.698	0.621	0.641	0.358	0.547	0.259	0.479
	0.592	0.895	0.801	0.832	0.498	0.528	0.598	0.673	0.325	0.503
mean	0.606	0.851333	0.712333	0.771667	0.534667	0.551033	0.485	0.594	0.328	0.48

## Sheet: Fig.5b
2K-EE	2K-WT	background			40K-AA	40K-WT	background
106.69	105.114	101.72			103.221	104.033	101.848
108.041	105.178	102.816			102.306	103.081	101.848
107.686	105.619	101.722			102.51	103.013	101.848
106.216	104.399	101.456			101.386	104.416	101.061
102.797	105.196	101.894			103.537	104.023	101.061
105.843	104.939	101.778			102.048	104.753	101.563
106.963	105.216	101.266			102.724	104.697	101.775
108.341	103.803	101.346			101.755	104.701	101.506
106.613	104.837	101.346			103.114	103.777	101.546
106.046	102.203	102.291			101.132	104.893	101.663
106.647	105.515	102.774			103.032	105.171	101.557
106.528	104.754	101.777			102.764	104.426	101.557
105.79	104.591	101.777			102.985	104.758	101.743
105.914	103.313	101.648			104.345	105.896	101.795
103.744	102.947	101.391			102.48	103.742	101.783
					104.143	106.005	101.862
					106.369	107.534	102.749
					105.181	107.955	102.749

## Sheet: Fig.5f
Group	Gene	Ct value		Group	Gene	Ct value
EE	GAPDH	30.068		AA	GAPDH	29.91
EE	GAPDH	28.699		AA	GAPDH	30.192
EE	GAPDH	30.181		AA	GAPDH	29.95
EE	SMA	26.38		AA	SMA	27.429
EE	SMA	26.549		AA	SMA	27.336
EE	SMA	26.507		AA	SMA	27.238
20K	GAPDH	29.799		40K	GAPDH	28.942
20K	GAPDH	29.578		40K	GAPDH	29.071
20K	GAPDH	29.791		40K	GAPDH	28.635
20K	SMA	27.729		40K	SMA	26.394
20K	SMA	27.618		40K	SMA	26.39
20K	SMA	28.036		40K	SMA	25.646

## Sheet: FigS.6b
group	nuclear/cytoplasmic fluorescence ratio
soft	0.0965532
soft	0.117913
soft	0.0856746
soft	0.0967349
soft	0.0931277
soft	0.111573
soft	0.105684
soft	0.151698
soft	0.151958
soft	0.109991
soft	0.137001
soft	0.147485
soft	0.0615591
soft	0.0426798
soft	0.138969
soft	0.194563
soft	0.131769
soft	0.105949
soft	0.143763
soft	0.113344
soft	0.148729
soft	0.075668
soft	0.142448
soft	0.0815827
soft	0.178894
soft	0.238335
stiff	0.114733
stiff	0.251422
stiff	0.199499
stiff	0.288778
stiff	0.187324
stiff	0.406225
stiff	0.197484
stiff	0.513685
stiff	0.0531347
stiff	0.433006
stiff	0.171877
stiff	0.256737
stiff	0.52453
stiff	0.0981131
stiff	0.0791599
stiff	0.259485
stiff	0.234075
stiff	0.19006
stiff	0.212918
stiff	0.156992
stiff	0.117688
stiff	0.13392
stiff	0.246898
stiff	0.161083

## Sheet: FigS.6c
	PD98095	SP600125	SB203580
P-JUN	0.258	0.854	0.985
P-JUN	0.358	0.659	0.864
P-JUN	0.206	0.985	0.781

## Sheet: FigS.6f
Time (h)	nuclear/cytoplasmic fluorescence ratio
0	0.0965532
0	0.117913
0	0.0856746
0	0.0967349
0	0.0931277
0	0.111573
0	0.105684
0	0.151698
0	0.151958
0	0.109991
0	0.137001
0	0.147485
0	0.0615591
0	0.0426798
0	0.138969
0	0.194563
0	0.131769
0	0.105949
0	0.143763
0	0.113344
0	0.148729
0	0.075668
0	0.142448
0	0.0815827
0	0.178894
0	0.238335
0.5	0.339641
0.5	0.224248
0.5	0.419925
0.5	0.571422
0.5	0.207456
1	0.257093
1	0.411912
1	0.323499
1	0.280495
1	0.280515
2.5	0.198358
2.5	0.614731
2.5	0.289861
2.5	0.358625
2.5	0.731047
3	0.320507
3	0.387048
3	0.230668
3	0.443229
3	0.555005
4	0.417331
4	0.679044
4	0.452994
4	0.309644
4	0.517885
4	0.362733
6	0.410609
6	0.515427
